# Supplementary material for: Epidemiological monitoring and genetic variation analysis of pathogens associated with porcine viral diarrhea in southern China from 2021 to 2023
Source: Front Microbiol. 2024 Mar 20;15:1303915. doi: 10.3389/fmicb.2024.1303915 (PMC10987963; doi:10.3389/fmicb.2024.1303915)
Supplement: Supplementary file 1 [file Data_Sheet_1.ZIP]

Archive with 2 entries (2 files):
- supplementary material/Table S1-2.docx
- supplementary material/TableS 3-4.xlsx
