# Supplementary material for: Epidemiological monitoring and genetic variation analysis of pathogens associated with porcine viral diarrhea in southern China from 2021 to 2023
Source: Front Microbiol. 2024 Mar 20;15:1303915. doi: 10.3389/fmicb.2024.1303915 (PMC10987963; doi:10.3389/fmicb.2024.1303915)
Supplement: Supplementary file 1 [file Data_Sheet_1.ZIP › supplementary material/TableS 3-4.xlsx]

## Sheet: Table S3
		FigureS3 Sequence alignment and phylogenetic analysis of the nucleotide and amino acid sequences of PEDV S genes(The upper right is the nucleotide similarity, and the lower left is the amino acid similarity)
	Strain	1	2	3	4	5	6	7	8	9	10	11	12	13	14	15	16	17	18	19	20	21	22	23	24	25	26	27	28	29	30	31	32	33	34	35	36	37	38	39	40	41	42	43
1	LW/L(MK392335)	***	97.5	97.1	96.9	97.1	97.9	97.5	97.6	97.7	97.7	97.9	98.5	99	99.6	97.9	99	98.3	98.9	98.8	98.8	95	95	95.1	95.1	95.1	93.3	93.1	93.1	93.9	94	93.7	93.7	93.8	93.7	99.5	99.3	99.2	99.6	99.4	98.7	99.4	99.4	97.1
2	XJ-DB2(KM287429)	97.1	***	98.4	97.4	98.2	99.3	99	98.9	99	99	98.9	98.4	97.1	97.8	98.6	97.5	98.5	97.9	97.6	97.9	96.1	96.1	96.1	96.2	96.3	93.5	93.2	93.2	94	94.1	93.8	93.9	93.9	93.8	97.7	97.5	97.4	97.6	97.6	98.1	97.6	97.5	98.2
3	TW/PT01/2020(OM681613)	96.5	97.4	***	97	98	98.8	98.7	99.2	99.3	99.4	98.5	98	96.7	97.4	98.2	97.1	98.1	97.5	97.2	97.5	96.4	96.4	96.1	96.2	96.3	93.1	92.9	92.9	93.7	93.9	93.6	93.6	93.6	93.6	97.3	97.1	97	97.2	97.2	97.8	97.2	97.2	98
4	CH/HB/ZJK02(OL870436)	95.8	96.2	95.5	***	97.7	97.7	97.4	97.5	97.6	97.6	97.5	97.2	96.5	97.1	97.4	96.8	97.7	97.4	97.1	97.3	95.1	95.2	95.2	95.3	95.2	92.8	92.6	92.6	93.4	93.3	93.1	93.2	93.2	93.1	97.2	96.9	96.9	97	97	97.2	97	97	98.1
5	LS-23(OR089086)	96.8	98.1	97.5	96.7	***	98.5	98.2	98.5	98.5	98.6	98.3	97.8	96.6	97.3	98.1	97	98	97.4	97.1	97.4	96.1	96.2	96.3	96.3	96.3	93.4	93.2	93.1	94	94.1	93.8	93.8	93.8	93.8	97.3	97.1	97	97.2	97.1	97.6	97.1	97.1	99
6	JS-HZ2012(KC210147)	97.8	98.9	98.5	97	98.8	***	99.5	99.3	99.4	99.4	99.3	98.7	97.4	98.1	98.9	97.8	99	98.2	97.9	98.2	96.5	96.5	96.5	96.6	96.7	93.9	93.6	93.6	94.4	94.6	94.3	94.3	94.3	94.3	98.1	97.9	97.7	97.9	97.9	98.6	97.9	97.9	98.5
7	AH2012(KC210145)	97.1	98.3	98.1	96.3	98.3	99.3	***	99.1	99.1	99.2	98.9	98.5	97.1	97.8	98.6	97.5	98.6	98	97.7	97.9	96.1	96.2	96.1	96.2	96.3	93.7	93.4	93.4	94.2	94.4	94.1	94.1	94.2	94.1	97.8	97.5	97.4	97.7	97.6	98.5	97.6	97.6	98.2
8	MEX/104/2013(KJ645708)	97.5	98.6	98.6	96.7	98.6	99.6	99.2	***	99.9	99.8	99	98.6	97.2	97.9	98.8	97.6	98.7	98.1	97.8	98.1	96.9	96.9	96.6	96.7	96.8	93.6	93.3	93.3	94.1	94.2	93.9	94	94	93.9	97.8	97.6	97.5	97.7	97.7	98.3	97.7	97.7	98.4
9	IA1(KF468753)	97.6	98.7	98.7	96.8	98.8	99.8	99.4	99.9	***	99.8	99.1	98.6	97.3	98	98.8	97.7	98.7	98.1	97.8	98.1	96.9	97	96.7	96.8	96.9	93.6	93.3	93.3	94.1	94.3	94	94	94.1	94	97.9	97.7	97.6	97.8	97.7	98.4	97.8	97.7	98.5
10	KNU-1305(KJ662670)	97.5	98.6	98.6	96.6	98.6	99.6	99.2	99.7	99.9	***	99	98.6	97.2	97.9	98.8	97.6	98.7	98.1	97.8	98.1	96.8	96.9	96.6	96.7	96.8	93.6	93.3	93.3	94.1	94.3	94	94	94.1	94	97.9	97.7	97.6	97.8	97.7	98.4	97.7	97.7	98.5
11	JSHA2013(KR818833)	97.5	98.3	97.6	96.3	98.2	99.1	98.3	98.7	98.8	98.7	***	98.7	97.4	98.1	98.9	97.8	98.8	98.3	98	98.3	96.2	96.3	96.3	96.4	96.4	93.6	93.4	93.3	94.2	94.3	94	94	94	94	98.1	97.9	97.7	97.9	97.9	98.1	97.9	97.9	98.3
12	ZJCZ4(JX524137)	97.9	98.3	97.7	96.5	98.2	99.1	98.6	98.8	99	98.8	98.7	***	98	98.8	98.7	98.4	98.9	99	98.7	98.9	95.6	95.7	95.7	95.8	95.8	93.8	93.5	93.5	94.3	94.5	94.2	94.2	94.2	94.2	98.7	98.5	98.4	98.6	98.6	98.5	98.6	98.6	97.8
13	FL2013(KP765609)	98.5	96.8	96.4	95.5	96.6	97.6	97	97.3	97.5	97.3	97.1	97.7	***	99.1	97.5	98.5	97.9	98.5	98.3	98.5	94.5	94.5	94.6	94.6	94.7	92.8	93.8	93.7	93.4	93.5	93.1	93.2	93.3	93.2	99.2	98.9	98.8	99.4	99.1	98.2	99.1	99	96.6
14	GD-1(JX647847)	99	97.7	97.2	96.5	97.6	98.6	97.8	98.2	98.3	98.2	98.1	98.6	98.8	***	98.2	99.3	98.6	99.2	98.9	99.1	95.2	95.2	95.3	95.3	95.3	93.5	93.2	93.2	94	94.1	93.8	93.9	93.9	93.8	99.8	99.5	99.4	99.7	99.6	98.9	99.7	99.6	97.3
15	XY2013(KR818832)	97.4	98	97.5	96.3	98.1	99	98.3	98.6	98.8	98.6	98.6	98.6	97.2	98.1	***	97.9	98.8	98.5	98.1	98.4	96	96	96	96.1	96.1	93.6	93.3	93.3	94.1	94.3	94	94	94	94	98.1	97.9	97.8	98	98	97.9	98	98	98.1
16	CH/GDGZ/2012(KF384500)	97.8	97.1	96.5	96	97	98	97.5	97.6	97.8	97.6	97.5	98.1	97.6	98.6	97.6	***	98.3	98.8	98.4	98.6	95.1	95.1	95.1	95.1	95.2	93.3	93.1	93.1	93.9	94	93.7	93.7	93.8	93.7	99.2	99	98.9	99.1	99.1	98.6	99.1	99.1	97
17	CH/YNKM-8/2013(KF761675)	98	98.1	97.6	96.9	98.2	99.1	98.3	98.7	98.8	98.7	98.6	99	97.7	98.6	98.6	98.1	***	99.1	98.9	99.2	95.8	95.9	95.9	96	96	93.8	93.5	93.5	94.3	94.4	94.1	94.1	94.1	94.1	98.6	98.4	98.3	98.5	98.5	98.4	98.5	98.5	98
18	AJ1102(JX188454)	98.6	98.1	97.4	97.1	98.1	98.9	98.2	98.6	98.7	98.6	98.6	99.1	98.3	99.2	98.6	98.6	99.4	***	99.6	99.8	95.2	95.3	95.3	95.4	95.4	93.7	93.5	93.5	94.2	94.2	93.9	94	93.9	94	99.2	99	98.9	99.1	99.1	98.9	99.1	99.1	97.4
19	YN144(KT021232)	98.1	97.3	96.7	96.4	97.3	98.2	97.5	97.8	98	97.8	97.8	98.4	97.8	98.5	97.9	98	99	99.3	***	99.7	94.9	95	95	95.1	95.1	93.4	93.1	93.1	93.9	93.9	93.6	93.6	93.6	93.6	98.9	98.7	98.6	98.9	98.8	98.6	98.8	98.8	97.1
20	YN15(KT021228)	98.4	97.9	97.3	97	97.9	98.8	98.1	98.4	98.6	98.4	98.4	99	98.1	99.1	98.5	98.5	99.6	99.9	99.4	***	95.2	95.3	95.3	95.3	95.4	93.6	93.4	93.4	94.2	94.2	93.9	93.9	93.9	93.9	99.1	98.9	98.8	99	98.9	98.8	99	98.9	97.3
21	KNU-1406-1(KM403155)	94.3	95.4	95.2	93.6	95.8	96.2	95.7	96.2	96.3	96.2	95.6	95.4	94	94.9	95.4	94.7	95.4	95.3	94.6	95.2	***	99.9	99.4	99.5	98.9	95.3	95	95	95.8	96.2	95.9	95.9	96	95.9	95.1	94.9	94.8	95	94.9	95.5	95	94.9	96.1
22	USA/Minnesota58/2013(KJ645655)	94.5	95.6	95.4	93.9	96	96.5	95.9	96.4	96.5	96.4	95.8	95.7	94.2	95.2	95.6	94.9	95.7	95.5	94.8	95.4	99.7	***	99.5	99.6	99	95.3	95	95	95.8	96.3	96	96	96.1	96	95.2	94.9	94.8	95.1	95	95.5	95	95	96.1
23	FR/001/2014(KR011756)	94.4	95.5	95.2	93.7	95.9	96.3	95.7	96.1	96.2	96.1	95.7	95.5	94.1	95	95.4	94.7	95.5	95.4	94.7	95.2	99.4	99.5	***	99.8	98.9	95.3	95	95	95.8	96.3	96	96	96.1	96	95.2	95	94.9	95.1	95	95.4	95.1	95	96.2
24	L00721/GER/2014(LM645057)	94.4	95.6	95.2	93.8	96	96.4	95.8	96.2	96.3	96.2	95.7	95.6	94.1	95.1	95.5	94.7	95.6	95.4	94.7	95.3	99.4	99.7	99.6	***	99	95.4	95.1	95.1	95.9	96.3	96	96.1	96.1	96	95.2	95	94.9	95.1	95.1	95.5	95.1	95.1	96.3
25	ZL29(KU847996)	94.7	95.7	95.5	93.9	96	96.6	96	96.4	96.5	96.4	96	95.8	94.4	95.3	95.7	95	95.8	95.7	94.9	95.5	98.8	99.1	98.8	99	***	95	94.8	94.7	95.6	95.8	95.4	95.5	95.5	95.5	95.3	95.1	95	95.2	95.1	95.6	95.2	95.1	96.3
26	LZC(EF185992)	91.9	92.3	91.8	90.9	92.6	92.9	92.6	92.8	92.8	92.7	92.6	92.7	91.6	92.5	92.2	92.3	92.6	92.8	92.1	92.6	95.3	95.5	95.1	95.3	95.1	***	98.6	98.6	99.4	96.4	96.3	96.4	96.4	96.3	93.4	93.2	93.2	93.4	93.3	93.6	93.4	93.3	93.4
27	CHM2013(KM887144)	91.8	92	91.5	90.7	92.3	92.6	92.3	92.5	92.6	92.4	92.3	92.4	92.5	92.3	91.9	92.2	92.4	92.6	92	92.5	95	95.2	94.8	95	94.8	97.6	***	99.9	99.1	96.2	96.1	96.2	96.2	96.2	93.2	93	93	93.2	93.1	93.4	93.2	93.1	93.2
28	SM98(GU937797)	91.8	92	91.5	90.7	92.3	92.6	92.3	92.5	92.6	92.4	92.3	92.4	92.3	92.3	91.9	92.2	92.4	92.6	92	92.5	95	95.2	94.8	95	94.8	97.7	99.8	***	99.1	96.2	96.1	96.1	96.1	96.1	93.2	93	92.9	93.1	93.1	93.4	93.1	93	93.2
29	CV777(AF353511)	92.9	93.3	92.7	91.8	93.6	93.9	93.6	93.7	93.8	93.6	93.5	93.6	92.5	93.4	93.1	93.3	93.5	93.7	93.1	93.6	96.3	96.4	96	96.3	96	99.1	98.6	98.6	***	97	96.9	96.9	96.9	96.9	94	93.8	93.7	93.9	93.8	94.1	93.9	93.8	94
30	JS2008(KC210146)	92.6	93.1	92.6	91.7	93.5	93.7	93.3	93.5	93.6	93.5	93.3	93.6	92.3	93.1	93.1	92.9	93.5	93.6	92.9	93.4	96.3	96.5	96.3	96.5	95.9	95.2	95.1	94.9	96.1	***	99.6	99.7	99.6	99.6	94.1	93.8	93.8	94	93.9	94.3	94	93.9	94
31	SD-M(JX560761)	92.1	92.5	92	91.3	92.9	93.1	92.7	92.9	93.1	92.9	92.8	93.1	91.9	92.6	92.6	92.5	92.9	93.1	92.4	92.9	95.7	96	95.7	96	95.2	94.9	94.7	94.6	95.8	99.1	***	99.9	99.8	99.8	93.7	93.5	93.5	93.7	93.6	94	93.7	93.6	93.7
32	AH-M(KJ158152)	92.3	92.6	92.1	91.5	93.1	93.3	92.8	93.1	93.2	93.1	92.9	93.2	92	92.8	92.7	92.6	93.1	93.2	92.6	93.1	96	96.2	96	96.2	95.5	95.1	94.9	94.8	96	99.4	99.6	***	99.9	99.9	93.8	93.6	93.5	93.7	93.6	94	93.7	93.6	93.8
33	Attenuated_DR13(JQ023162)	92.4	92.8	92.3	91.5	93.1	93.5	93.1	93.3	93.4	93.3	93	93.2	92.2	92.9	92.8	92.8	93.1	93.2	92.6	93.1	96.2	96.4	96.2	96.4	95.7	95.2	95.1	94.9	96.2	99.4	99.5	99.8	***	99.9	93.8	93.6	93.6	93.8	93.7	94.1	93.8	93.7	93.8
34	Attenuated_CV777(KT323979)	92.2	92.6	92	91.4	93	93.2	92.8	93	93.1	93	92.8	93.1	92	92.7	92.6	92.6	93	93.1	92.5	93	95.9	96.1	95.9	96.1	95.4	95	94.9	94.7	96	99.4	99.5	99.8	99.7	***	93.8	93.5	93.5	93.7	93.6	94	93.7	93.6	93.7
35	GD1(OR479072)	98.9	97.8	97.3	96.5	97.6	98.6	98	98.3	98.5	98.3	98.1	98.7	98.8	99.6	98.2	98.5	98.7	99.3	98.6	99.1	95	95.2	95.1	95.2	95.4	92.4	92.3	92.3	93.4	93.1	92.6	92.7	92.8	92.6	***	99.7	99.6	99.8	99.8	98.8	99.8	99.8	97.3
36	GD2(OR479073)	98.3	97.1	96.6	96	97	98	97.3	97.7	97.8	97.7	97.6	98.1	98.2	98.8	97.6	98	98.1	98.6	98.1	98.5	94.4	94.6	94.4	94.5	94.7	92	91.8	91.8	92.9	92.5	92	92.2	92.3	92.1	99.1	***	99.6	99.5	99.7	98.7	99.8	99.8	97.1
37	GD3(OR479074)	98.3	97.1	96.6	96	97	98	97.3	97.7	97.8	97.7	97.6	98.1	98.2	98.8	97.6	98	98.1	98.6	98.1	98.5	94.4	94.6	94.4	94.5	94.7	92	91.7	91.7	92.8	92.5	92	92.2	92.3	92.1	99.1	99.1	***	99.4	99.6	98.6	99.7	99.6	97
38	GX1(OR479075)	99.1	97.3	96.9	96.1	97.2	98.2	97.6	97.9	98.1	97.9	97.7	98.3	99.3	99.4	97.8	98.2	98.3	98.8	98.4	98.7	94.6	94.8	94.7	94.7	94.9	92.2	92	91.9	93.1	92.9	92.4	92.6	92.7	92.5	99.4	98.8	98.8	***	99.6	98.8	99.7	99.6	97.2
39	GX2(OR479076)	98.6	97.3	96.9	96.2	97.2	98.2	97.6	97.9	98.1	97.9	97.8	98.3	98.6	99.1	97.8	98.2	98.3	98.8	98.3	98.7	94.6	94.8	94.7	94.7	94.9	92.1	92	92	93.1	92.7	92.3	92.4	92.6	92.3	99.4	99.4	99.4	99.1	***	98.7	99.9	99.9	97.1
40	GX3(OR479077)	98.1	98.1	97.6	96.9	98	98.8	98.6	98.8	98.9	98.8	97.9	98.6	98	98.8	97.8	98.4	98.5	98.9	98.3	98.8	95.2	95.4	95.3	95.4	95.6	92.8	92.5	92.5	93.7	93.3	93.1	93.2	93.3	93.1	98.8	98.3	98.3	98.6	98.6	***	98.8	98.7	97.6
41	JX1(OR479078)	98.7	97.5	97	96.3	97.3	98.3	97.7	98.1	98.2	98.1	97.9	98.4	98.6	99.3	97.9	98.3	98.4	99	98.4	98.8	94.7	94.9	94.8	94.9	95.1	92.3	92	92	93.2	92.8	92.4	92.6	92.7	92.5	99.5	99.5	99.5	99.2	99.9	98.7	***	99.9	97.1
42	JX2(OR479079)	98.4	97.3	96.8	96	97.1	98.1	97.5	97.8	98	97.8	97.7	98.2	98.3	99	97.7	98.1	98.1	98.7	98.1	98.6	94.5	94.7	94.6	94.6	94.9	92	91.7	91.7	93	92.6	92.2	92.3	92.5	92.2	99.2	99.4	99.2	98.9	99.6	98.4	99.7	***	97.1
43	JX3(OR479080)	96.8	98.1	97.5	97	99.1	98.8	98.3	98.7	98.8	98.6	98.2	98.2	96.6	97.6	98.1	97	98.2	98.1	97.4	97.9	95.7	95.9	95.7	95.8	96	92.6	92.3	92.3	93.6	93.3	92.9	93.1	93.1	93	97.6	97	97	97.2	97.2	98.1	97.3	97.1	***

## Sheet: Table S4
		FigureS4 Sequence alignment and phylogenetic analysis of the nucleotide and amino acid sequences of PoRV VP7 genes(The upper right is the nucleotide similarity, and the lower left is the amino acid similarity)
	Strain	1	2	3	4	5	6	7	8	9	10	11	12	13	14	15	16	17	18	19	20	21	22	23	24	25	26	27	28	29	30	31	32	33	34	35	36
1	HLJxf(JX498950)	***	95.4	75.9	94.4	94.4	76.9	93.7	94.3	93.7	76.4	79.3	79.6	76.6	76.8	95.4	96.9	96.6	76.7	76.2	77.2	66.3	64.3	59.1	96	95	94.6	94.3	77.3	77.1	96.6	93.5	88.8	94.4	78	93.5	77.8
2	A2(AB180971)	97.9	***	76.1	94.2	94.2	76.2	98.2	98.5	98.2	76.8	78.8	79.4	76.2	76.7	100	96.2	95.8	76.5	76	76.7	66.6	64.7	60	94.6	99.6	96.7	98.5	76.9	77.9	95.8	93.5	88.4	94.2	78.2	94.1	79
3	ZJhz13-3(JX498966)	83.8	84.4	***	76	76	74.1	75.8	75.3	75.8	74.2	77.5	78.5	73.9	82.5	76.1	75.7	75.9	74.2	73.7	73.5	64.4	63.3	58.2	75.7	76	75.5	75.3	73.7	83.3	75.9	76	75.3	76	75.6	76	82.7
4	RVA/Porcine/CHN/HB-7/2019(MZ165508)	97.6	97	83.5	***	100	75.9	92.9	93.1	92.9	77.1	79.4	79.7	75.7	76.5	94.2	93.9	94	76.3	75.6	77.3	65.1	64.1	59.3	94	93.8	93.6	93.1	76	77.4	94	96.4	88.3	100	77.8	95	78.6
5	RVA/Porcine/CHN/HB-1/2019(MZ165507)	97.6	97	83.5	100	***	75.9	92.9	93.1	92.9	77.1	79.4	79.7	75.7	76.5	94.2	93.9	94	76.3	75.6	77.3	65.1	64.1	59.3	94	93.8	93.6	93.1	76	77.4	94	96.4	88.3	100	77.8	95	78.6
6	Por/AM-P66/2012(KF170900)	83.5	82.3	80.5	83.5	83.5	***	76	75.6	76	74.6	76.2	77.2	75.2	73.7	76.2	75.9	75.8	86	85.4	73.4	63.9	64.7	59.8	75.5	76.2	75.8	75.6	75.3	73.9	75.8	75.8	75.8	75.9	75.3	75.4	74.2
7	CHN-ZJ1802(OP454326)	96.1	98.2	83.2	95.8	95.8	80.8	***	97.4	100	76.8	78.3	78.8	76.3	76.4	98.2	94.4	94.3	75.9	75.4	77.3	66.2	64.3	59.7	93	98.2	94.9	97.4	76.8	77.5	94.3	92.1	86.9	92.9	76.9	92.7	78.4
8	CHN-JS1801(OP454325)	97	98.8	83.5	96.1	96.1	81.4	97.6	***	97.4	76.5	77.9	78.6	75.7	76.4	98.5	95	95	75.7	75.2	76.3	66.3	64.1	59.4	93.4	98.2	95.3	100	76.4	77.4	95	92.3	87.5	93.1	77.5	92.9	78.5
9	CHN-SH1701(OP454322)	96.1	98.2	83.2	95.8	95.8	80.8	100	97.6	***	76.8	78.3	78.8	76.3	76.4	98.2	94.4	94.3	75.9	75.4	77.3	66.2	64.3	59.7	93	98.2	94.9	97.4	76.8	77.5	94.3	92.1	86.9	92.9	76.9	92.7	78.4
10	RVA/Pig-tc/JPN/S80B/1980/G1P(LC081150)	81.4	82.3	80.5	82	82	80.5	81.4	81.4	81.4	***	77.6	76	76.6	74	76.8	76.2	76.6	74.8	74.5	75.4	64.4	64	58.3	76.3	76.8	77.2	76.5	76.9	76.2	76.6	76.6	75.2	77.1	76.2	76	76.1
11	RVA/Pig/China/LNCY/2016/G3P(MF462326)	87.1	87.4	87.4	87.1	87.1	84.1	86.2	86.5	86.2	83.2	***	81.7	76	76.9	78.8	78.9	79	76.6	76.2	76.3	65.4	64.9	58.9	79	78.8	78.1	77.9	76.6	78.2	79	77.8	78.1	79.4	78.1	78.7	77.6
12	RVA/Human-wt/THA/MS2014-0134/2014/G3P(LC490286)	89.2	88.6	87.4	88.9	88.9	85	87.4	87.7	87.4	82.6	91.3	***	76.7	78	79.4	79.1	78.7	78.3	77.9	76.4	64.9	63.8	58.3	79.8	79.3	80	78.6	76.9	78.6	78.7	79	78.4	79.7	78.6	79.3	78.8
13	RVA/Pig-wt/THA/CMP-011-09/2009/G4P(MG781057)	79.6	79.6	76.6	79.3	79.3	77.8	79	78.7	79	80.5	80.2	79.3	***	74.7	76.2	76.1	75.6	73.7	73.1	73.1	64.8	64.2	58.7	76.1	76.1	76.4	75.7	97.3	76.6	75.6	75.1	76.1	75.7	75.6	75.5	75.8
14	RVA/Pig-wt/JPN/BU2/2014/G5P(AB924089)	82	81.7	89.5	81.4	81.4	79.6	80.2	80.8	80.2	79	85.3	86.2	73.6	***	76.7	76.9	76.3	74.4	74.6	74.7	64.2	62.8	57.8	76.6	76.6	76.4	76.4	74.6	86.4	76.3	76.7	77.3	76.5	76.1	75.9	84.9
15	RVA/Pig-wt/USA/Nebraska33/2010/G9P(MN862194)	97.9	100	84.4	97	97	82.3	98.2	98.8	98.2	82.3	87.4	88.6	79.6	81.7	***	96.2	95.8	76.5	76	76.7	66.6	64.7	60	94.6	99.6	96.7	98.5	76.9	77.9	95.8	93.5	88.4	94.2	78.2	94.1	79
16	RVA/Pig-tc/CHN/SWU-1C/2018/G9P(MK410283)	98.5	97.3	83.5	96.7	96.7	82.6	95.5	96.4	95.5	81.1	86.5	88.9	79	81.4	97.3	***	96.7	75.7	75.4	76.6	65.8	64.2	59.1	95.9	95.8	95	95	77	76.8	96.7	93.6	88.6	93.9	78.1	93.8	78
17	pig/China/NMTL/2008/G9P(JF781163)	98.8	97.9	84.4	97.3	97.3	83.2	96.1	97	96.1	82	87.4	88.9	79.6	82.6	97.9	97.9	***	76.2	75.7	77.5	65.9	63.7	59.4	95.2	95.5	95	95	76.5	77.1	100	93.3	88.9	94	77.9	93.6	78.3
18	RVA/Cow-tc/THA/61A/1989/G10P(LC133541)	84.1	82.6	81.1	83.2	83.2	96.7	81.1	81.7	81.1	79.9	85	85.6	77.5	80.8	82.6	82.9	83.5	***	98.3	73.4	63.9	64.1	58.6	75.7	76.4	76.6	75.7	73.8	74.4	76.2	76.2	76.4	76.3	75.6	75	75.6
19	RVA/Pig-tc/THA/P343/1991/G10P(AB972861)	83.2	82.3	80.8	82.6	82.6	95.8	80.8	81.4	80.8	79.9	84.4	85.3	76.3	80.8	82.3	82.6	82.9	97.9	***	73.4	63.7	64.6	58.6	75.2	75.9	76.3	75.2	73.4	74.4	75.7	75.9	76	75.6	75.1	74.7	75.6
20	RVA/Human-wt/JPN/15664/2017/G12P(MT462098)	82.9	82.6	79.6	82.9	82.9	80.2	81.4	81.7	81.4	78.4	82	84.4	75.4	80.2	82.6	82.6	83.5	79.3	78.7	***	64.4	62.9	58.9	76	76.6	77.3	76.3	73.2	75.2	77.5	76.7	75.4	77.3	75.4	77.1	75.4
21	RVA/VelvetScoter-tc/JPN/RK1/1989/G18P(LC088101)	59.6	59.9	59.9	58.4	58.4	59	59	59	59	57.1	59.3	59.6	58.4	59	59.9	59.6	59.9	58.7	58.4	59.3	***	74.2	60.6	65	66.5	65.9	66.3	65.1	65.3	65.9	65.6	65.7	65.1	64	65.2	64
22	RVA/Chicken-tc/IRL/Ch-1/1979/G19P(LC088129)	59.9	60.5	59.9	59.6	59.6	59.9	59.3	59.9	59.3	59.9	59.6	59	58.7	59	60.5	59.6	59.9	59.9	59.3	58.4	75.7	***	59.1	63	64.7	64.6	64.1	64.3	62.9	63.7	63.3	64.2	64.1	62.8	63.5	62
23	RVA/CommonGull-wt/JPN/Ho374/2013/G28P(LC088223)	52.8	53.4	50.6	52.5	52.5	52.5	52.8	52.5	52.8	51.5	51.5	52.8	50.9	49.7	53.4	52.8	52.8	52.2	51.9	51.5	56.9	55.7	***	58.8	60.2	59.2	59.4	58.6	59.8	59.4	59.2	57.6	59.3	58	58.6	59.4
24	FJ(OR475445)	98.5	97	83.8	97.3	97.3	83.2	95.2	96.1	95.2	81.7	86.5	88.9	79.3	81.7	97	98.2	97.9	82.9	82.3	82.9	59.6	59.3	52.5	***	94.2	94	93.4	76.4	76.4	95.2	93.1	87.6	94	77.5	92.7	77.7
25	GD1(OR475446)	97.9	100	84.4	97	97	82.3	98.2	98.8	98.2	82.3	87.4	88.6	79.6	81.7	100	97.3	97.9	82.6	82.3	82.6	59.9	60.5	53.4	97	***	96.3	98.2	76.8	77.7	95.5	93.1	88	93.8	77.8	93.7	78.8
26	GD2(OR475447)	97.3	97.9	83.5	96.4	96.4	81.7	96.1	97	96.1	81.7	85.9	88.3	79.3	81.4	97.9	96.7	97.9	82.6	82	82.9	59.6	60.8	52.5	96.4	97.9	***	95.3	77.1	77.3	95	93.3	88.3	93.6	77.7	93	78.4
27	GD3(OR475448)	97	98.8	83.5	96.1	96.1	81.4	97.6	100	97.6	81.4	86.5	87.7	78.7	80.8	98.8	96.4	97	81.7	81.4	81.7	59	59.9	52.5	96.1	98.8	97	***	76.4	77.4	95	92.3	87.5	93.1	77.5	92.9	78.5
28	GD4(OR475449)	79.9	79.9	77.5	79.6	79.6	77.5	79.3	79	79.3	79.9	80.5	79.3	97.6	74.5	79.9	79.3	79.9	77.8	76.9	75.1	58.7	59.3	51.2	79.6	79.9	79.6	79	***	76.8	76.5	75.6	76.6	76	76.1	75.8	76
29	GX1(OR475450)	83.2	83.8	91	82.6	82.6	80.8	82.3	82.9	82.3	80.2	86.8	86.2	76.6	92.5	83.8	82.9	83.8	81.4	81.1	79.9	60.2	60.5	50.9	82.6	83.8	82.9	82.9	77.5	***	77.1	77.2	77.4	77.4	76.9	77	93.8
30	GX2(OR475451)	98.8	97.9	84.4	97.3	97.3	83.2	96.1	97	96.1	82	87.4	88.9	79.6	82.6	97.9	97.9	100	83.5	82.9	83.5	59.9	59.9	52.8	97.9	97.9	97.9	97	79.9	83.8	***	93.3	88.9	94	77.9	93.6	78.3
31	GX3(OR475452)	96.7	96.4	83.5	97.9	97.9	82.9	95.2	95.5	95.2	82	86.5	88.9	78.7	81.4	96.4	97	96.4	82.6	82.6	82.9	59	59.9	52.5	97	96.4	96.1	95.5	79	82.3	96.4	***	86.9	96.4	77.7	93.6	78.2
32	HN(OR475453)	90.4	90.1	84.4	91	91	82	88.9	89.2	88.9	82.3	88	87.1	78.7	82.6	90.1	89.5	91.6	82.6	82	82	58.7	58.4	51.2	89.5	90.1	90.1	89.2	79	83.2	91.6	89.8	***	88.3	77	87.3	77.3
33	JX1(OR475454)	97.6	97	83.5	100	100	83.5	95.8	96.1	95.8	82	87.1	88.9	79.3	81.4	97	96.7	97.3	83.2	82.6	82.9	58.4	59.6	52.5	97.3	97	96.4	96.1	79.6	82.6	97.3	97.9	91	***	77.8	95	78.6
34	JX2(OR475455)	83.5	83.5	82.3	83.8	83.8	80.8	82.3	82.6	82.3	82	85.9	87.7	77.2	82	83.5	84.1	83.8	82	81.4	80.8	57.8	57.8	51.2	83.8	83.5	82.9	82.6	76.6	82	83.8	83.5	81.7	83.8	***	78.4	76.9
35	JX3(OR475456)	97.6	96.7	84.7	97.6	97.6	84.1	95.5	95.8	95.5	82.6	88.3	90.4	79.6	82.6	96.7	96.7	97	84.1	83.5	83.8	58.4	59.3	52.8	96.7	96.7	96.1	95.8	79.6	83.2	97	96.7	90.7	97.6	84.4	***	78.3
36	JX4(OR475457)	84.4	84.7	91.3	83.8	83.8	80.5	83.2	83.8	83.2	79.6	86.8	85.6	76	90.7	84.7	84.1	84.7	80.8	80.5	80.2	59	59.6	50.9	83.8	84.7	84.1	83.8	76.9	97.3	84.7	83.5	82.9	83.8	81.1	84.4	***
